# Supplementary material for: Hyponatremia and the risk of kidney stones: A matched case-control study in a large U.S. health system
Source: PLoS One. 2018 Sep 21;13(9):e0203942. doi: 10.1371/journal.pone.0203942 (PMC6150503; doi:10.1371/journal.pone.0203942)
Supplement: S2 File — (DO) [file pone.0203942.s006.do]

**this is the do file that excludes people with CKD and KD history


clear matrix
clear
clear mata

set mem 256m
set matsize 500
set more off

use "I:\HELP DESK\Starting Jan 2016\Joe Verbalis\matched_final1i.dta", clear

drop birthdate Encounter_First_Date Encounter_Last_Date First_Date Last_Date daydiff monthdiff yeardiff Diagnosis_KS_Code Diagnosis_KS_Desc Diagnosis_KS_Date ///
 Hyponatremia_Prior_Date Hyponatremia_Recent_Date Obs_Hypo_first_date Obs_Hypo_Last_date Hx_KD_Date HTN_Date Obese_Date Dyslipid_Date Gout_Date Reg_Enteritis_Date ///
 Ulcer_Colitis_Date Osteoporosis_Date Celiac_Date Hyperparathyroid_Date Hypercalcemia_Date Acidosis_Date Bariatric_Date Urinary_Date Cystic_Kidney_Date ///
 Sarcoid_Date CKD_Date 
 
 drop zip Hx_KD_Code HTN_Code Obese_Code Dyslipid_Code Gout_Code Reg_Enteritis_Code Ulcer_Colitis_Code Celiac_Code Osteoporosis_Code Hyperparathyroid_Code ///
 Hypercalcemia_Code Acidosis_Code Bariatric_Code ///
 Urinary_Code Cystic_Kidney_Code Sarcoid_Code CKD_Code Heart_Failure_Date 
 
 drop Heart_Failure_Code Liver_Cirrhosis_Code Alcohol_Code Alcohol_Date Tobacco_Code Tobacco_Date Calcium_BrandDesc Calcium_Date VitaminD_BrandDesc ///
 VitaminD_Date Estrogen_BrandDesc Estrogen_Date VitaminB6_BrandDesc VitaminB6_Date VitaminC_BrandDesc VitaminC_Date Thiazide_BrandDesc Thiazide_Date ///
 Furosemide_BrandDesc Furosemide_Date Indinavir_BrandDesc Indinavir_Date Topiramate_BrandDesc Topiramate_Date

 drop Liver_Cirrhosis_Date Calcium_GenDesc VitaminD_GenDesc Estrogen_GenDesc VitaminB6_GenDesc VitaminC_GenDesc Thiazide_GenDesc Furosemide_GenDesc Indinavir_GenDesc Topiramate_GenDesc
drop UTI_Code UTI_Date UTO_Code UTO_Date
 

 drop if  Hx_KD==1 & Case==1
drop if ckd==1 & Case==1
  drop if Cystic_Kidney==1 & Case==1
  
  
  
  drop if  Hx_KD==1 & Case==0
drop if ckd==1 & Case==0
  drop if Cystic_Kidney==1 & Case==0

 
  
   
 xi: clogit   Case Hyponatremia_Prior Heart_Failure  htn Obese Dyslipid Gout Reg_Enteritis Ulcer_Colitis Celiac Osteoporosis Hyperparathyroid Hypercalcemia Acidosis ///
 Bariatric   Sarcoid Liver_Cirrhosis Alcohol Tobacco Calcium VitaminD Estrogen VitaminB6 VitaminC  Furosemide  Topiramate , group(Strata) or

    estimates store Model1

  xi: clogit   Case Hyponatremia_Recent Heart_Failure   htn Obese Dyslipid Gout Reg_Enteritis Ulcer_Colitis Celiac Osteoporosis Hyperparathyroid Hypercalcemia Acidosis ///
 Bariatric    Sarcoid  Liver_Cirrhosis Alcohol Tobacco Calcium VitaminD Estrogen VitaminB6 VitaminC Thiazide Furosemide  Topiramate , group(Strata) or
 
  estimates store Model2

   xi: clogit   Case Hyponatremia_Recent_Chronic Heart_Failure   htn Obese Dyslipid Gout Reg_Enteritis Ulcer_Colitis Celiac Osteoporosis Hyperparathyroid Hypercalcemia Acidosis ///
 Bariatric   Sarcoid  Liver_Cirrhosis Alcohol Tobacco Calcium VitaminD Estrogen VitaminB6 VitaminC Thiazide Furosemide  Topiramate , group(Strata) or
  estimates store Model3
  
      estout Model1 Model2 Model3 , cells(b(star fmt(3) label ("OR"))  ci( par fmt(2) label ("(95%CI)") )) eform(1 1 1 1 ) stats(N , labels( "N. of cases" )) varlabels ( Hyponatremia_Prior "Prior Hyponatremia" Hyponatremia_Recent "Recent Hyponatremia" Hyponatremia_Recent_Chronic "Chronic/Recent Hyponatremia" VitaminD  "Vitamin D" Liver_Cirrhosis  "Cirrhosis of Liver" ckd "CKD" Cystic_Kidney "Cystic Kidney" Ulcer_Colitis "Ulcer Colitis" Reg_Enteritis  "R.Enteritis" Dyslipid "Dyslipidemia" htn "HTN" Hx_KD  "Hx Kidney Disease" Heart_Failure "Heart Failure" VitaminC "Vitamin C" VitaminB6 "Vitamin B6") varwidth (30) order( Hyponatremia_Prior Hyponatremia_Recent Hyponatremia_Chronic Hyponatremia_Recent_Chronic)
     


  gen index=1 if e(sample)
 replace index=0 if index==.

 
 keep if e(sample)
 
 tab Case sex, row
 tab Case Race, row
 tab Case Ethnicity, row
 tab Case Dead, row
 tab Case Race_Cat, row
 tab Case Race_Cat_WH, row
 tab Case Race_Cat_API, row
 tab Case Race_Cat_Oth, row
 tab Case Hyponatremia_Prior, row
 tab Case  Hyponatremia_Recent, row
 tab Case Hyponatremia_Recent_Chronic, row
 tab Case  Hx_KD, row
 tab Case htn, row
 tab Case Obese, row
 tab Case Dyslipid, row
 tab Case Gout, row
 tab Case Reg_Enteritis, row
 tab Case Ulcer_Colitis, row
 tab Case Celiac, row
 tab Case Osteoporosis, row
 tab Case Hyperparathyroid, row
 tab Case Hypercalcemia, row
 tab Case Acidosis, row
 tab Case Bariatric, row
 tab Case Urinary, row
 tab Case Cystic_Kidney, row
 tab Case Sarcoid, row
 tab Case ckd, row
 tab Case Liver_Cirrhosis, row
 tab Case Alcohol, row
 tab Case Tobacco, row
 tab Case Calcium, row
 tab Case VitaminD, row
 tab Case Estrogen, row
  tab Case VitaminB6 , row
 tab Case VitaminC, row
 tab Case Thiazide, row
 tab Case Furosemide, row
 tab Case Indinavir, row
 tab Case Topiramate, row
tab Case Heart_Failure , row
  
  tab Case uti , row
tab Case uto , row

  
 ttest Age_First_Date, by(Case)
 ttest Sodium_Avg , by(Case)
 ttest Sodium_Lowest , by(Case)
 ttest BMI_RECENT , by(Case)
 ttest BMI_Prior_AVG , by(Case)
 ttest BMI_Ever_AVG , by(Case)
  ttest DayDiff_KS, by(Case)
          
 
 xi: mhodds   Case   i.sex Strata
 xi: mhodds   Case   i.Ethnicity Strata
 xi: mhodds   Case   i.Dead Strata
  xi: mhodds   Case   i.Male Strata
 xi: mhodds   Case   i.Race_Cat Strata
 xi: mhodds   Case   i.Race_Cat_WH Strata
  xi: mhodds   Case   i.Race_Cat_API Strata
 xi: mhodds   Case   i.Race_Cat_Oth Strata
 xi: mhodds   Case   i.Hyponatremia_Prior Strata
  xi: mhodds   Case   i.Hyponatremia_Recent Strata
 xi: mhodds   Case   i.Hyponatremia_Recent_Chronic Strata
  xi: mhodds   Case   i.Hx_KD Strata
 xi: mhodds   Case   i.htn Strata
 xi: mhodds   Case   i.Obese Strata
  xi: mhodds   Case   i.Dyslipid Strata
 xi: mhodds   Case   i.Gout Strata
 xi: mhodds   Case   i.Reg_Enteritis Strata
  xi: mhodds   Case   i.Ulcer_Colitis Strata
 xi: mhodds   Case   i.Celiac Strata
 xi: mhodds   Case   i.Osteoporosis Strata
  xi: mhodds   Case   i.Hyperparathyroid Strata
 xi: mhodds   Case   i.Hypercalcemia Strata
 xi: mhodds   Case   i.Acidosis Strata
  xi: mhodds   Case   i.Bariatric Strata
 xi: mhodds   Case   i.Urinary Strata
 xi: mhodds   Case   i.Cystic_Kidney Strata
  xi: mhodds   Case   i.Sarcoid Strata
 xi: mhodds   Case   i.ckd Strata
 xi: mhodds   Case   i.Liver_Cirrhosis Strata
  xi: mhodds   Case   i.Alcohol Strata
 xi: mhodds   Case   i.Tobacco Strata
 xi: mhodds   Case   i.Calcium Strata
  xi: mhodds   Case   i.VitaminD Strata
 xi: mhodds   Case   i.Estrogen Strata
 xi: mhodds   Case   i.VitaminB6 Strata
  xi: mhodds   Case   i.VitaminC Strata
 xi: mhodds   Case   i.Thiazide Strata
 xi: mhodds   Case   i.Furosemide Strata
  xi: mhodds   Case   i.Indinavir Strata
 xi: mhodds   Case   i.Topiramate Strata
 xi: mhodds   Case   Age_First_Date Strata
 xi: mhodds   Case   Sodium_Avg Strata
 xi: mhodds   Case   Sodium_Lowest Strata
 xi: mhodds   Case   BMI_RECENT Strata
 xi: mhodds   Case   BMI_Prior_AVG Strata
 xi: mhodds   Case   BMI_Ever_AVG Strata
  xi: mhodds   Case   Heart_Failure Strata

    xi: mhodds   Case   uti Strata
  xi: mhodds   Case   uto Strata


   
  
   
   
   log close
